# Supplementary material for: NSAIDs Overcome PIK3CA Mutation-Mediated Resistance to EGFR Inhibition in Head and Neck Cancer Preclinical Models
Source: Cancers (Basel). 2022 Jan 20;14(3):506. doi: 10.3390/cancers14030506 (PMC8833811; doi:10.3390/cancers14030506)
Supplement: Supplementary file 1 [file cancers-14-00506-s001.zip]

Archive with 1 entries (1 files):
- cancers-1495009-supplementary.pdf
